# Supplementary material for: Genetic analysis of four consanguineous multiplex families with inflammatory bowel disease
Source: Gastroenterol Rep (Oxf). 2021 Jul 13;9(6):521–32. doi: 10.1093/gastro/goab007 (PMC8677555; doi:10.1093/gastro/goab007)
Supplement: goab007_Supplementary_Data [file goab007_supplementary_data.zip]

Archive with 3 entries (3 files):
- Supplementary_Methods.docx
- Supplementary_Table_2.xlsx
- Supplementary_Tables_(except_Table_2).docx
