# Supplementary material for: Genetic analysis of four consanguineous multiplex families with inflammatory bowel disease
Source: Gastroenterol Rep (Oxf). 2021 Jul 13;9(6):521–32. doi: 10.1093/gastro/goab007 (PMC8677555; doi:10.1093/gastro/goab007)
Supplement: goab007_Supplementary_Data [file goab007_supplementary_data.zip › Supplementary_Table_2.xlsx]

## Sheet: גיליון1
Genes located within regions of homozygosity
Family	Chrom	ROH position	Ensmbl Gene ID	HGNC ID	Gene Name
Family AM-UC	1	37013031 - 46037357	ENSG00000163873	4581	GRIK3		Bold = IBD associated gene
			ENSG00000163874	26259	ZC3H12A		Bold and underlined = one of top 20 IBD associated genes
			ENSG00000163875	25674	MEAF6
			ENSG00000163877	30587	SNIP1
			ENSG00000163879	14353	DNALI1
			ENSG00000134697	29925	GNL2
			ENSG00000169218	21679	RSPO1
			ENSG00000116922	26039	C1orf109
			ENSG00000134690	14629	CDCA8
			ENSG00000183317	19987	EPHA10
			ENSG00000185090	26452	MANEAL
			ENSG00000196449	28905	YRDC
			ENSG00000197982	24789	C1orf122
			ENSG00000188786	7428	MTF1
			ENSG00000230610
			ENSG00000204084	6077	INPP5B
			ENSG00000183431	10767	SF3A3
			ENSG00000183386	3704	FHL3
			ENSG00000183520	24329	UTP11L
			ENSG00000185668	9214	POU3F1
			ENSG00000116954	19902	RRAGC
			ENSG00000214114	7554	MYCBP
			ENSG00000131233	19155	GJA9
			ENSG00000158315	16083	RHBDL2
			ENSG00000174574	25744	AKIRIN1
			ENSG00000168653	7712	NDUFS5
			ENSG00000127603	13664	MACF1
			ENSG00000255103	29111	KIAA0754
			ENSG00000183682	21650	BMP8A
			ENSG00000090621	8557	PABPC4
			ENSG00000163909	4882	HEYL
			ENSG00000116981	17819	NT5C1A
			ENSG00000116983	18212	HPCAL4
			ENSG00000084072	9258	PPIE
			ENSG00000116985	1075	BMP8B
			ENSG00000198754	18606	OXCT2
			ENSG00000043514	20286	TRIT1
			ENSG00000116990	7555	MYCL
			ENSG00000168389	25897	MFSD2A
			ENSG00000131236	20040	CAP1
			ENSG00000131238	9325	PPT1
			ENSG00000117000	10025	RLF
			ENSG00000188800	23312	TMCO2
			ENSG00000084073	12877	ZMPSTE24
			ENSG00000049089	2218	COL9A2
			ENSG00000084070	25082	SMAP2
			ENSG00000187801	28053	ZFP69B
			ENSG00000187815	24708	ZFP69
			ENSG00000164002	26115	EXO5
			ENSG00000117010	28418	ZNF684
			ENSG00000117016	21292	RIMS3
			ENSG00000066136	7806	NFYC
			ENSG00000117013	6298	KCNQ4
			ENSG00000179862	18696	CITED4
			ENSG00000171793	2519	CTPS1
			ENSG00000171790	26313	SLFNL1
			ENSG00000010803	19003	SCMH1
			ENSG00000204060	24814	FOXO6
			ENSG00000127129	3177	EDN2
			ENSG00000127124	13561	HIVEP3
			ENSG00000044012	4683	GUCA2B
			ENSG00000197273	4682	GUCA2A
			ENSG00000198815	29178	FOXJ3
			ENSG00000177181	28725	RIMKLA
			ENSG00000066185	21192	ZMYND12
			ENSG00000127125	25686	PPCS
			ENSG00000186409	26103	CCDC30
			ENSG00000171960	14651	PPIH
			ENSG00000065978	8014	YBX1
			ENSG00000164007	2040	CLDN19
			ENSG00000117385	19316	LEPRE1
			ENSG00000164008	28795	C1orf50
			ENSG00000177868	29204	CCDC23
			ENSG00000164010	15743	ERMAP
			ENSG00000164011	28028	ZNF691
			ENSG00000117394	11005	SLC2A1
			ENSG00000186973	34347	FAM183A
			ENSG00000117395	15531	EBNA1BP2
			ENSG00000243710	26485	WDR65
			ENSG00000179178	28275	TMEM125
			ENSG00000253313	28755	C1orf210
			ENSG00000066056	11809	TIE1
			ENSG00000117400	7217	MPL
			ENSG00000117399	1723	CDC20
			ENSG00000066322	14418	ELOVL1
			ENSG00000159479	19971	MED8
			ENSG00000198198	29040	SZT2
			ENSG00000178922	26948	HYI
			ENSG00000142949	9670	PTPRF
			ENSG00000066135	22978	KDM4A
			ENSG00000126091	10866	ST3GAL3
			ENSG00000117407	727	ARTN
			ENSG00000117408	16853	IPO13
			ENSG00000132768	3004	DPH2
			ENSG00000117410	861	ATP6V0B
			ENSG00000117411	925	B4GALT2
			ENSG00000159214	28688	CCDC24
			ENSG00000196517	11056	SLC6A9
			ENSG00000171872	18830	KLF17
			ENSG00000178028	18291	DMAP1
			ENSG00000117419	17276	ERI3
			ENSG00000187147	25552	RNF220
			ENSG00000126106	26186	TMEM53
			ENSG00000198520	34345	C1orf228
			ENSG00000142945	6393	KIF2C
			ENSG00000142937	10441	RPS8
			ENSG00000142959	17106	BEST4
			ENSG00000173846	2154	PLK3
			ENSG00000188396	32315	TCTEX1D4
			ENSG00000222009	27145	BTBD19
			ENSG00000117425	9586	PTCH2
			ENSG00000070785	3259	EIF2B3
			ENSG00000126107	26117	HECTD3
			ENSG00000126088	12591	UROD
			ENSG00000162415	29299	ZSWIM5
			ENSG00000186603	28242	HPDL
			ENSG00000132781	7527	MUTYH
			ENSG00000132773	15954	TOE1
			ENSG00000070759	11732	TESK2
			ENSG00000236624	27003	CCDC163P
			ENSG00000132763	24525	MMACHC
			ENSG00000117450	9352	PRDX1
			ENSG00000117448	380	AKR1A1
	8	137523046 - 142950775	ENSG00000147724	28029	FAM135B
			ENSG00000169436	22989	COL22A1
			ENSG00000169427	6283	KCNK9
			ENSG00000167632	30832	TRAPPC9
			ENSG00000250733	17737	C8orf17
			ENSG00000104472	13544	CHRAC1
			ENSG00000123908	3263	AGO2
			ENSG00000169398	9611	PTK2
			ENSG00000105339	29134	DENND3
			ENSG00000022567	29196	SLC45A4
			ENSG00000254019
			ENSG00000204882	4475	GPR20
			ENSG00000184489	9636	PTP4A3
			ENSG00000226490
	9	124704304 - 141025328	ENSG00000175764	18113	TTLL11
			ENSG00000119421	7692	NDUFA8
			ENSG00000185681	17841	MORN5
			ENSG00000106852	21735	LHX6
			ENSG00000119446	28413	RBM18
			ENSG00000148187	7234	MRRF
			ENSG00000095303	9604	PTGS1
			ENSG00000269738
			ENSG00000136834	8208	OR1J1
			ENSG00000197233	8209	OR1J2
			ENSG00000239590	8211	OR1J4
			ENSG00000171505	8221	OR1N1
			ENSG00000171501	15111	OR1N2
			ENSG00000171496	15110	OR1L8
			ENSG00000165202	8223	OR1Q1
			ENSG00000171484	8181	OR1B1
			ENSG00000173679	8213	OR1L1
			ENSG00000171481	8215	OR1L3
			ENSG00000136939	8216	OR1L4
			ENSG00000171459	8218	OR1L6
			ENSG00000148215	8331	OR5C1
			ENSG00000136940	8770	PDCL
			ENSG00000165204	8212	OR1K1
			ENSG00000056586	21461	RC3H2
			ENSG00000186130	16764	ZBTB6
			ENSG00000171448	23383	ZBTB26
			ENSG00000011454	17155	RABGAP1
			ENSG00000188394	4476	GPR21
			ENSG00000165209	16462	STRBP
			ENSG00000148204	18688	CRB2
			ENSG00000119522	29324	DENND1A
			ENSG00000106689	6594	LHX2
			ENSG00000119408	7749	NEK6
			ENSG00000136930	9544	PSMB7
			ENSG00000180264	18651	GPR144
			ENSG00000136931	7983	NR5A1
			ENSG00000148200	7985	NR6A1
			ENSG00000185585	27270	OLFML2A
			ENSG00000136918	23745	WDR38
			ENSG00000136942	10344	RPL35
			ENSG00000136950	23366	ARPC5L
			ENSG00000136935	4424	GOLGA1
			ENSG00000173611	26709	SCAI
			ENSG00000119414	9323	PPP6C
			ENSG00000136933	16896	RABEPK
			ENSG00000044574	5238	HSPA5
			ENSG00000165219	23375	GAPVD1
			ENSG00000119487	18752	MAPKAP1
			ENSG00000167081	8634	PBX3
			ENSG00000196814	23368	MVB12B
			ENSG00000136944	6654	LMX1B
			ENSG00000169155	17908	ZBTB43
			ENSG00000177125	31446	ZBTB34
			ENSG00000136828	16851	RALGPS1
			ENSG00000136859	490	ANGPTL2
			ENSG00000136895	25425	GARNL3
			ENSG00000136856	13812	SLC2A8
			ENSG00000196152	13153	ZNF79
			ENSG00000197958	10302	RPL12
			ENSG00000148356	25135	LRSAM1
			ENSG00000136830	25282	FAM129B
			ENSG00000136854	11444	STXBP1
			ENSG00000187024	27039	PTRH1
			ENSG00000160401	27843	C9orf117
			ENSG00000167094	26536	TTC16
			ENSG00000160404	11996	TOR2A
			ENSG00000095370	16884	SH2D3C
			ENSG00000136807	1780	CDK9
			ENSG00000136877	3824	FPGS
			ENSG00000106991	3349	ENG
			ENSG00000106992	361	AK1
			ENSG00000160408	23364	ST6GALNAC6
			ENSG00000136840	17846	ST6GALNAC4
			ENSG00000167103	28711	PIP5KL1
			ENSG00000136908	3006	DPM2
			ENSG00000167106	31419	FAM102A
			ENSG00000171169	25446	NAIF1
			ENSG00000148339	20663	SLC25A25
			ENSG00000148334	17822	PTGES2
			ENSG00000232850
			ENSG00000148346	6526	LCN2
			ENSG00000171159	17823	C9orf16
			ENSG00000148337	16744	CIZ1
			ENSG00000106976	2972	DNM1
			ENSG00000167110	4425	GOLGA2
			ENSG00000175854	31412	SWI5
			ENSG00000268211
			ENSG00000167112	17170	TRUB2
			ENSG00000167113	19693	COQ4
			ENSG00000167114	10998	SLC27A4
			ENSG00000167118	28378	URM1
			ENSG00000167123	23723	CERCAM
			ENSG00000136811	8114	ODF2
			ENSG00000119392	4315	GLE1
			ENSG00000197694	11273	SPTAN1
			ENSG00000119333	28296	WDR34
			ENSG00000119335	10760	SET
			ENSG00000160447	17999	PKN3
			ENSG00000160446	19159	ZDHHC12
			ENSG00000160445	30960	ZER1
			ENSG00000107021	25571	TBC1D13
			ENSG00000167136	3346	ENDOG
			ENSG00000198917	26933	C9orf114
			ENSG00000171097	1564	CCBL1
			ENSG00000136802	19027	LRRC8A
			ENSG00000175287	23396	PHYHD1
			ENSG00000251184
			ENSG00000175283	23406	DOLK
			ENSG00000095319	17859	NUP188
			ENSG00000148341	10834	SH3GLB2
			ENSG00000148343	23621	FAM73B
			ENSG00000167130	29565	DOLPP1
			ENSG00000095321	2342	CRAT
			ENSG00000119383	9308	PPP2R4
			ENSG00000188483	23679	IER5L
			ENSG00000148335	23373	NTMT1
			ENSG00000179058	23677	C9orf50
			ENSG00000148331	17181	ASB6
			ENSG00000167157	21338	PRRX2
			ENSG00000148344	9599	PTGES
			ENSG00000136816	11995	TOR1B
			ENSG00000136827	3098	TOR1A
			ENSG00000136819	24932	C9orf78
			ENSG00000136878	12619	USP20
			ENSG00000187239	17069	FNBP1
			ENSG00000148358	17830	GPR107
			ENSG00000196979
			ENSG00000107130	3953	NCS1
			ENSG00000148357	21293	HMCN2
			ENSG00000215428
			ENSG00000130707	758	ASS1
			ENSG00000107164	4005	FUBP3
			ENSG00000130711	13997	PRDM12
			ENSG00000130713	17097	EXOSC2
			ENSG00000097007	76	ABL1
			ENSG00000188710	29982	QRFP
			ENSG00000130720	25922	FIBCD1
			ENSG00000050555	6494	LAMC3
			ENSG00000126878	28904	AIF1L
			ENSG00000126883	8064	NUP214
			ENSG00000126882	25465	FAM78A
			ENSG00000160539	28174	PPAPDC3
			ENSG00000130723	28121	PRRC2B
			ENSG00000130714	9202	POMT1
			ENSG00000130717	14859	UCK1
			ENSG00000107263	4568	RAPGEF1
			ENSG00000160563	2377	MED27
			ENSG00000196358	14288	NTNG2
			ENSG00000107290	445	SETX
			ENSG00000125482	12397	TTF1
			ENSG00000188523	33776	C9orf171
			ENSG00000125492	953	BARHL1
			ENSG00000125485	16715	DDX31
			ENSG00000125484	4667	GTF3C4
			ENSG00000165695	26526	AK8
			ENSG00000165698	1367	C9orf9
			ENSG00000165699	12362	TSC1
			ENSG00000165702	4238	GFI1B
			ENSG00000148308	4668	GTF3C5
			ENSG00000170835	1848	CEL
			ENSG00000160271	9842	RALGDS
			ENSG00000148288	20460	GBGT1
			ENSG00000171102	23381	OBP2B
			ENSG00000148296	11478	SURF6
			ENSG00000148297	11477	MED22
			ENSG00000148303	10364	RPL7A
			ENSG00000148290	11474	SURF1
			ENSG00000148291	11475	SURF2
			ENSG00000148248	11476	SURF4
			ENSG00000198870	28669	C9orf96
			ENSG00000148300	12820	REXO4
			ENSG00000160323	1366	ADAMTS13
			ENSG00000160325	1365	CACFD1
			ENSG00000160326	11011	SLC2A6
			ENSG00000187616	33778	TMEM8C
			ENSG00000197859	14631	ADAMTSL2
			ENSG00000196990	33277	FAM163B
			ENSG00000123454	2689	DBH
			ENSG00000123453	10536	SARDH
			ENSG00000160293	12658	VAV2
			ENSG00000169925	1104	BRD3
			ENSG00000196363	12757	WDR5
			ENSG00000186350	10477	RXRA
			ENSG00000130635	2209	COL5A1
			ENSG00000160339	3624	FCN2
			ENSG00000085265	3623	FCN1
			ENSG00000130558	17187	OLFM1
			ENSG00000269408
			ENSG00000178243	28581	C9orf62
			ENSG00000196422	29089	PPP1R26
			ENSG00000160345	28435	C9orf116
			ENSG00000122140	14495	MRPS2
			ENSG00000160349	6525	LCN1
			ENSG00000122136	23380	OBP2A
			ENSG00000122133	8573	PAEP
			ENSG00000204007	23671	GLT6D1
			ENSG00000148386	17442	LCN9
			ENSG00000165643	27845	SOHLH1
			ENSG00000107147	18865	KCNT1
			ENSG00000130559	19946	CAMSAP1
			ENSG00000130560	30221	UBAC1
			ENSG00000148411	23846	NACC2
			ENSG00000238227	31009	C9orf69
			ENSG00000107187	6595	LHX3
			ENSG00000165661	30249	QSOX2
			ENSG00000267845
			ENSG00000160360	17858	GPSM1
			ENSG00000213221	33879	DNLZ
			ENSG00000187796	16391	CARD9
			ENSG00000165684	11137	SNAPC4
			ENSG00000165689	10667	SDCCAG3
			ENSG00000165688	18667	PMPCA
			ENSG00000148384	21474	INPP5E
			ENSG00000148396	29006	SEC16A
			ENSG00000196366	26718	C9orf163
			ENSG00000148400	7881	NOTCH1
			ENSG00000172889	20594	EGFL7
			ENSG00000169692	325	AGPAT2
			ENSG00000165716	28290	FAM69B
			ENSG00000187922	20892	LCN10
			ENSG00000204003
			ENSG00000267206	17337	LCN6
			ENSG00000204001	27038	LCN8
			ENSG00000177984	33777	LCN15
			ENSG00000244187	28211	TMEM141
			ENSG00000272896
			ENSG00000213213	28236	CCDC183
			ENSG00000196642	24703	RABL6
			ENSG00000232434	37284	C9orf172
			ENSG00000054148	30033	PHPT1
			ENSG00000177943	24083	MAMDC4
			ENSG00000107223	3164	EDF1
			ENSG00000127191	12032	TRAF2
			ENSG00000159069	13613	FBXW5
			ENSG00000176919	1354	C8G
			ENSG00000184925	28733	LCN12
			ENSG00000198454	18147	C9orf141
			ENSG00000107317	9592	PTGDS
			ENSG00000214402	34436	LCNL1
			ENSG00000148362	27849	C9orf142
			ENSG00000169583	2064	CLIC3
			ENSG00000107331	32	ABCA2
			ENSG00000180539	31426	C9orf139
			ENSG00000180549	4018	FUT7
			ENSG00000107281	7899	NPDC1
			ENSG00000054179	3364	ENTPD2
			ENSG00000186193	28055	SAPCD2
			ENSG00000197355	28082	UAP1L1
			ENSG00000268996
			ENSG00000177239	6823	MAN1B1
			ENSG00000176978	14892	DPP7
			ENSG00000176884	4584	GRIN1
			ENSG00000184709	31409	LRRC26
			ENSG00000185863	34059	TMEM210
			ENSG00000176248	19989	ANAPC2
			ENSG00000176101	11321	SSNA1
			ENSG00000176058	26894	TPRN
			ENSG00000187713	28217	TMEM203
			ENSG00000188566	29838	NDOR1
			ENSG00000212864	25420	RNF208
			ENSG00000197191	30529	C9orf169
			ENSG00000233198	41912	RNF224
			ENSG00000198569	20305	SLC34A3
			ENSG00000188229	20771	TUBB4B
			ENSG00000188163	33818	FAM166A
			ENSG00000197768	37285	C9orf173
			ENSG00000188986	24324	NELFB
			ENSG00000198113	25981	TOR4A
			ENSG00000198435	33843	NRARP
			ENSG00000187609	26023	EXD3
			ENSG00000188747	10668	NOXA1
			ENSG00000188833	24860	ENTPD8
			ENSG00000165802	29843	NSMF
			ENSG00000130653	24768	PNPLA7
			ENSG00000182154	14492	MRPL41
			ENSG00000148399	25199	DPH7
			ENSG00000165724	21146	ZMYND19
			ENSG00000197070	28633	ARRDC1
			ENSG00000203993	23395	C9orf37
			ENSG00000181090	24650	EHMT1
			ENSG00000148408	1389	CACNA1B
	15	54343188 - 79365780	ENSG00000137766	23149	UNC13C
			ENSG00000137876	18479	RSL24D1
			ENSG00000069974	9766	RAB27A
			ENSG00000069943	8959	PIGB
			ENSG00000260916	24227	CCPG1
			ENSG00000261652	44654	C15orf65
			ENSG00000256061	21493	DYX1C1
			ENSG00000171016	30256	PYGO1
			ENSG00000166450	26373	PRTG
			ENSG00000069869	7727	NEDD4
			ENSG00000181827	25777	RFX7
			ENSG00000151575	29585	TEX9
			ENSG00000138587	29636	MNS1
			ENSG00000137871	25953	ZNF280D
			ENSG00000140262	11623	TCF12
			ENSG00000128849	25931	CGNL1
			ENSG00000137878	26424	GCOM1
			ENSG00000263155	43444	MYZAP
			ENSG00000255529	14862	POLR2M
			ENSG00000128918	15472	ALDH1A2
			ENSG00000103569	643	AQP9
			ENSG00000166035	6619	LIPC
			ENSG00000137845	188	ADAM10
			ENSG00000128923	26954	FAM63B
			ENSG00000157450	17384	RNF111
			ENSG00000137776	20709	SLTM
			ENSG00000157456	1580	CCNB2
			ENSG00000157483	7599	MYO1E
			ENSG00000268327
			ENSG00000171989	21481	LDHAL6B
			ENSG00000157470	28379	FAM81A
			ENSG00000140297	4205	GCNT3
			ENSG00000140307	4647	GTF2A2
			ENSG00000140299	1083	BNIP2
			ENSG00000171956	3799	FOXB1
			ENSG00000182718	537	ANXA2
			ENSG00000128915	29885	NARG2
			ENSG00000069667	10258	RORA
			ENSG00000129003	23594	VPS13C
			ENSG00000198535	33627	C2CD4A
			ENSG00000205502	33628	C2CD4B
			ENSG00000171914	15447	TLN2
			ENSG00000259458
			ENSG00000140416	12010	TPM1
			ENSG00000103642	16468	LACTB
			ENSG00000185088	18476	RPS27L
			ENSG00000166128	30273	RAB8B
			ENSG00000138613	24080	APH1B
			ENSG00000074410	1371	CA12
			ENSG00000140455	12626	USP3
			ENSG00000197361	27537	FBXL22
			ENSG00000103657	4867	HERC1
			ENSG00000035664	2675	DAPK2
			ENSG00000166797	26235	FAM96A
			ENSG00000028528	11172	SNX1
			ENSG00000157734	16315	SNX22
			ENSG00000166794	9255	PPIB
			ENSG00000169118	2454	CSNK1G1
			ENSG00000259316
			ENSG00000166803	28961	KIAA0101
			ENSG00000103671	12310	TRIP4
			ENSG00000180357	29003	ZNF609
			ENSG00000180304	8096	OAZ2
			ENSG00000166831	19098	RBPMS2
			ENSG00000140451	26220	PIF1
			ENSG00000249240
			ENSG00000241839	30026	PLEKHO2
			ENSG00000166839	28002	ANKDD1A
			ENSG00000090487	20373	SPG21
			ENSG00000103707	29666	MTFMT
			ENSG00000186198	29956	SLC51B
			ENSG00000103710	30289	RASL12
			ENSG00000234438	37227	KBTBD13
			ENSG00000246922	40028	UBAP1L
			ENSG00000090470	8767	PDCD7
			ENSG00000166855	2088	CLPX
			ENSG00000138615	1980	CILP
			ENSG00000138617	26040	PARP16
			ENSG00000174498	9700	IGDCC3
			ENSG00000103742	13770	IGDCC4
			ENSG00000074603	16490	DPP8
			ENSG00000074696	24175	PTPLAD1
			ENSG00000138614	25372	VWA9
			ENSG00000074621	10975	SLC24A1
			ENSG00000174485	24321	DENND4A
			ENSG00000103769	9760	RAB11A
			ENSG00000157890	29635	MEGF11
			ENSG00000166938	28698	DIS3L
			ENSG00000075131	30750	TIPIN
			ENSG00000169032	6840	MAP2K1
			ENSG00000174446	15484	SNAPC5
			ENSG00000174444	10353	RPL4
			ENSG00000174442	25468	ZWILCH
			ENSG00000188501	15583	LCTL
			ENSG00000259471
			ENSG00000137834	6772	SMAD6
			ENSG00000166949	6769	SMAD3
			ENSG00000259202
			ENSG00000103591	25662	AAGAB
			ENSG00000103599	25721	IQCH
			ENSG00000189227	34453	C15orf61
			ENSG00000137764	6845	MAP2K5
			ENSG00000188779	21326	SKOR1
			ENSG00000033800	2752	PIAS1
			ENSG00000129007	18445	CALML4
			ENSG00000260007
			ENSG00000128973	2077	CLN6
			ENSG00000169018	3649	FEM1B
			ENSG00000137809	6136	ITGA11
			ENSG00000103647	2256	CORO2B
			ENSG00000140350	13233	ANP32A
			ENSG00000258484	15570	SPESP1
			ENSG00000255346	14874	NOX5
			ENSG00000138604	17855	GLCE
			ENSG00000137819	29645	PAQR5
			ENSG00000137807	6392	KIF23
			ENSG00000137818	10372	RPLP1
			ENSG00000140332	11839	TLE3
			ENSG00000137831	15947	UACA
			ENSG00000166173	24012	LARP6
			ENSG00000137821	25965	LRRC49
			ENSG00000129028	23193	THAP10
			ENSG00000187720	25835	THSD4
			ENSG00000225362	27286	CT62
			ENSG00000066933	7608	MYO9A
			ENSG00000166192	22992	SENP8
			ENSG00000175318	27287	GRAMD2
			ENSG00000067225	9021	PKM
			ENSG00000137817	26921	PARP6
			ENSG00000273025
			ENSG00000140488	14059	CELF6
			ENSG00000213614	4878	HEXA
			ENSG00000187806	33733	TMEM202
			ENSG00000166233	689	ARIH1
			ENSG00000215186	32205	GOLGA6B
			ENSG00000175202	26984	HIGD2B
			ENSG00000140463	969	BBS4
			ENSG00000159322	25250	ADPGK
			ENSG00000067141	7754	NEO1
			ENSG00000138622	16882	HCN4
			ENSG00000183324	25065	C15orf60
			ENSG00000156642	17867	NPTN
			ENSG00000103855	19137	CD276
			ENSG00000205363	33753	C15orf59
			ENSG00000167139	28536	TBC1D21
			ENSG00000129038	6665	LOXL1
			ENSG00000067221	14560	STOML1
			ENSG00000140464	9113	PML
			ENSG00000159289	13567	GOLGA6A
			ENSG00000167178	29286	ISLR2
			ENSG00000248540
			ENSG00000129009	6133	ISLR
			ENSG00000137868	30650	STRA6
			ENSG00000140481	26552	CCDC33
			ENSG00000140459	2590	CYP11A1
			ENSG00000138623	10741	SEMA7A
			ENSG00000138629	28221	UBL7
			ENSG00000179361	14350	ARID3B
			ENSG00000179335	2071	CLK3
			ENSG00000179151	26114	EDC3
			ENSG00000140465	2595	CYP1A1
			ENSG00000140505	2596	CYP1A2
			ENSG00000103653	2444	CSK
			ENSG00000140506	6632	LMAN1L
			ENSG00000213578	27652	CPLX3
			ENSG00000140474	19703	ULK3
			ENSG00000140497	10564	SCAMP2
			ENSG00000178802	7216	MPI
			ENSG00000178761	24695	FAM219B
			ENSG00000178741	2267	COX5A
			ENSG00000178718	30361	RPP25
			ENSG00000198794	30386	SCAMP5
			ENSG00000138621	28107	PPCDC
			ENSG00000167173	24497	C15orf39
			ENSG00000167195	32206	GOLGA6C
			ENSG00000140478	32204	GOLGA6D
			ENSG00000140365	26027	COMMD4
			ENSG00000140398	18448	NEIL1
			ENSG00000140400	6827	MAN2C1
			ENSG00000169375	19353	SIN3A
			ENSG00000169410	9661	PTPN9
			ENSG00000169371	14245	SNUPN
			ENSG00000177971	14497	IMP3
			ENSG00000173548	28468	SNX33
			ENSG00000173546	2466	CSPG4
			ENSG00000203392
			ENSG00000182950	28735	ODF3L1
			ENSG00000256530
			ENSG00000140367	19248	UBE2Q2
			ENSG00000167196	13593	FBXO22
			ENSG00000169752	29862	NRG4
			ENSG00000169758	26763	C15orf27
			ENSG00000140374	3481	ETFA
			ENSG00000159556	18524	ISL2
			ENSG00000140386	13081	SCAPER
			ENSG00000117906	9935	RCN2
			ENSG00000140368	9580	PSTPIP1
			ENSG00000140391	17752	TSPAN3
			ENSG00000173517	29431	PEAK1
			ENSG00000140382	5001	HMG20A
			ENSG00000169783	21205	LINGO1
			ENSG00000167202	29183	TBC1D2B
			ENSG00000183476	34549	SH2D7
			ENSG00000136425	24579	CIB2
			ENSG00000166411	5384	IDH3A
			ENSG00000103740	29567	ACSBG1
			ENSG00000140403	14885	DNAJA4
			ENSG00000140395	30300	WDR61
			ENSG00000166426	2338	CRABP1
			ENSG00000136381	6115	IREB2
			ENSG00000188266	34403	HYKK
			ENSG00000268838
			ENSG00000041357	9533	PSMA4
			ENSG00000169684	1959	CHRNA5
			ENSG00000080644	1957	CHRNA3
			ENSG00000117971	1964	CHRNB4
			ENSG00000136378	223	ADAMTS7
			ENSG00000185787	16989	MORF4L1
			ENSG00000103811	2535	CTSH
			ENSG00000058335	9875	RASGRF1
	15	51663597 - 52878719	ENSG00000186417	29514	GLDN
			ENSG00000104093	2938	DMXL2
			ENSG00000104112	13707	SCG3
			ENSG00000140280	28571	LYSMD2
			ENSG00000128872	11872	TMOD2
			ENSG00000138594	11873	TMOD3
			ENSG00000166477	30401	LEO1
			ENSG00000069956	6879	MAPK6
			ENSG00000137875	993	BCL2L10
			ENSG00000069966	4401	GNB5
			ENSG00000128833	7604	MYO5C
			ENSG00000197535	7602	MYO5A
			ENSG00000128989	16967	ARPP19
			ENSG00000047346	25609	FAM214A
Family DR - CD cases	2	220753783 - 222044974	No genes
	16	48846170 - 51468005	ENSG00000102924	1543	CBLN1
			ENSG00000166152	28479	C16orf78
			ENSG00000102935	16762	ZNF423
			ENSG00000205423	26759	CNEP1R1
			ENSG00000155393	26087	HEATR3
			ENSG00000121274	30758	PAPD5
			ENSG00000121281	238	ADCY7
			ENSG00000166164	14310	BRD7
			ENSG00000140807	17045	NKD1
			ENSG00000167208	30390	SNX20
			ENSG00000167207	5331	NOD2
			ENSG00000083799	2584	CYLD
			ENSG00000103449	10524	SALL1
Family AJ	2	183467456 - 190452586	ENSG00000077232	24637	DNAJC10
			ENSG00000162998	3959	FRZB
			ENSG00000061676	7666	NCKAP1
			ENSG00000162999	18894	DUSP19
			ENSG00000163002	29797	NUP35
			ENSG00000170396	21711	ZNF804A
			ENSG00000188738	21675	FSIP2
			ENSG00000065548	29528	ZC3H15
			ENSG00000213953
			ENSG00000268846
			ENSG00000138448	6150	ITGAV
			ENSG00000144369	29412	FAM171B
			ENSG00000163012	30990	ZSWIM2
			ENSG00000064989	16709	CALCRL
			ENSG00000003436	11760	TFPI
			ENSG00000144366	18649	GULP1
			ENSG00000174325	15760	DIRC1
			ENSG00000168542	2201	COL3A1
			ENSG00000204262	2210	COL5A2
			ENSG00000115368	25725	WDR75
			ENSG00000138449	10909	SLC40A1
	4	53383129 - 54396077	ENSG00000109189	20075	USP46
			ENSG00000226887	42970	ERVMER34-1
			ENSG00000128045	23804	RASL11B
			ENSG00000184178	30676	SCFD2
			ENSG00000145216	19124	FIP1L1
			ENSG00000072201	6657	LNX1
	12	22890730 - 26139522	ENSG00000134532	11201	SOX5
			ENSG00000060982	976	BCAT1
			ENSG00000268865
			ENSG00000226397	27282	C12orf77
			ENSG00000118308	6690	LRMP
			ENSG00000118307	29599	CASC1
			ENSG00000205707	27052	LYRM5
			ENSG00000133703	6407	KRAS
			ENSG00000268076
			ENSG00000152936	26683	IFLTD1
			ENSG00000123094	13232	RASSF8
